# Supplementary material for: Tumor Necrosis Factor-α Mediates Lung Injury in the Early Phase of Endotoxemia
Source: Pharmaceuticals (Basel). 2022 Feb 25;15(3):287. doi: 10.3390/ph15030287 (PMC8953981; doi:10.3390/ph15030287)
Supplement: Supplementary file 1 [file pharmaceuticals-15-00287-s001.zip]

Archive with 1 entries (1 files):
- pharmaceuticals-1617156-supplementary.pdf
